# Supplementary material for: Sustainable Electropolymerization of Zingerone and Its C2 Symmetric Dimer for Amperometric Biosensor Films
Source: Molecules. 2023 Aug 11;28(16):6017. doi: 10.3390/molecules28166017 (PMC10459948; doi:10.3390/molecules28166017)
Supplement: Supplementary file 1 [file molecules-28-06017-s001.zip]

Archive with 1 entries (1 files):
- molecules-2535108-supplementary.pdf
